# Supplementary material for: Pulse Oximeter Performance during Rapid Desaturation
Source: Sensors (Basel). 2022 Jun 2;22(11):4236. doi: 10.3390/s22114236 (PMC9185462; doi:10.3390/s22114236)
Supplement: Supplementary file 1 [file sensors-22-04236-s001.zip]

Archive with 1 entries (1 files):
- sensors-1738952-supplementary.pdf
